# Supplementary material for: Investigating the Role of Heparanase in Breast Cancer Development Utilising the MMTV-PyMT Murine Model of Mammary Carcinoma
Source: Cancers (Basel). 2023 Jun 5;15(11):3062. doi: 10.3390/cancers15113062 (PMC10253202; doi:10.3390/cancers15113062)
Supplement: Supplementary file 1 [file cancers-15-03062-s001.zip]

Archive with 1 entries (1 files):
- cancers-2403821-supplementary.pdf
